# Supplementary material for: Structure-guided bifunctional molecules hit a DEUBAD-lacking hRpn13 species upregulated in multiple myeloma
Source: Nat Commun. 2021 Dec 16;12:7318. doi: 10.1038/s41467-021-27570-4 (PMC8677766; doi:10.1038/s41467-021-27570-4)
Supplement: Supplementary file 3 — Supplementary Data 1 [file 41467_2021_27570_MOESM3_ESM.xlsx]

## Sheet: RPMI 8226 WT-ADRM1
isoform	chromosome	strand	length	exons	structural_category	associated_gene	associated_transcript	ref_length	ref_exons	diff_to_TSS	diff_to_TTS	diff_to_gene_TSS	diff_to_gene_TTS	subcategory	RTS_stage	all_canonical	min_sample_cov	min_cov	min_cov_pos	sd_cov	FL	n_indels	n_indels_junc	bite	iso_exp	gene_exp	ratio_exp	FSM_class	coding	ORF_length	CDS_length	CDS_start	CDS_end	CDS_genomic_start	CDS_genomic_end	predicted_NMD	perc_A_downstream_TTS	seq_A_downstream_TTS	dist_to_cage_peak	within_cage_peak	dist_to_polya_site	within_polya_site	polyA_motif	polyA_dist
PB.13643.1	chr20	+	1551	11	novel_not_in_catalog	ENSG00000130706.13	novel	1530	11	NA	NA	-27	0	at_least_one_novel_splicesite	FALSE	canonical	NA	NA	NA	NA	2	6	NA	TRUE	0.654683	65.7835	0.00995209	C	coding	407	1224	229	1452	62303569	62308761	FALSE	15	AATGCTTAGTTTCTTTGCCC	-11	TRUE	NA	NA	AATAAA	-20
PB.13643.2	chr20	+	1262	10	novel_not_in_catalog	ENSG00000130706.13	novel	1379	10	NA	NA	47	0	at_least_one_novel_splicesite	FALSE	non_canonical	NA	NA	NA	NA	2	16	NA	TRUE	0.0472847	65.7835	0.000718792	C	coding	274	825	109	933	62303569	62308158	TRUE	15	AATGCTTAGTTTCTTTGCCC	125	FALSE	NA	NA	AATAAA	-20
PB.13643.3	chr20	+	1462	10	novel_not_in_catalog	ENSG00000130706.13	novel	1379	10	NA	NA	-47	0	at_least_one_novel_splicesite	FALSE	canonical	NA	NA	NA	NA	3	0	NA	FALSE	2.14978	65.7835	0.0326795	C	coding	304	915	102	1016	62303569	62308041	TRUE	15	AATGCTTAGTTTCTTTGCCC	-47	TRUE	NA	NA	AATAAA	-20
PB.13643.4	chr20	+	1308	10	novel_not_in_catalog	ENSG00000130706.13	novel	1379	10	NA	NA	-23	0	at_least_one_novel_splicesite	FALSE	canonical	NA	NA	NA	NA	6	0	NA	TRUE	0.672443	65.7835	0.0102221	C	coding	275	828	382	1209	62306263	62308761	FALSE	15	AATGCTTAGTTTCTTTGCCC	-23	TRUE	NA	NA	AATAAA	-20
PB.13643.5	chr20	+	1064	8	novel_not_in_catalog	ENSG00000130706.13	novel	1361	9	NA	NA	-23	-1	at_least_one_novel_splicesite	FALSE	canonical	NA	NA	NA	NA	3	0	NA	TRUE	0.0754913	65.7835	0.00114757	C	coding	275	828	139	966	62306263	62308761	FALSE	15	CAATGCTTAGTTTCTTTGCC	-23	TRUE	NA	NA	AATAAA	-19
PB.13643.6	chr20	+	1293	9	novel_in_catalog	ENSG00000130706.13	novel	1379	10	NA	NA	-20	-1	combination_of_known_splicesites	FALSE	canonical	NA	NA	NA	NA	4	0	NA	FALSE	4.36457	65.7835	0.0663475	C	coding	369	1110	75	1184	62303569	62308750	FALSE	15	CAATGCTTAGTTTCTTTGCC	-20	TRUE	NA	NA	AATAAA	-19
PB.13643.7	chr20	+	1262	9	full-splice_match	ENSG00000130706.13	ENST00000620230.4	1361	9	99	0	-2	0	multi-exon	FALSE	canonical	NA	NA	NA	NA	7	0	NA	FALSE	1.72023	65.7835	0.0261498	C	coding	368	1107	57	1163	62303569	62308761	FALSE	15	AATGCTTAGTTTCTTTGCCC	-2	TRUE	NA	NA	AATAAA	-20
PB.13643.8	chr20	+	2238	7	novel_in_catalog	ENSG00000130706.13	novel	1379	10	NA	NA	-1	0	intron_retention	FALSE	canonical	NA	NA	NA	NA	2	0	NA	FALSE	0.757415	65.7835	0.0115137	C	coding	188	567	56	622	62303569	62306433	TRUE	15	AATGCTTAGTTTCTTTGCCC	-1	TRUE	NA	NA	AATAAA	-20
PB.13643.9	chr20	+	1377	10	full-splice_match	ENSG00000130706.13	ENST00000253003.7	1379	10	-1	3	-1	-1	multi-exon	FALSE	canonical	NA	NA	NA	NA	257	0	NA	FALSE	55.3416	65.7835	0.841269	C	coding	407	1224	56	1279	62303569	62308761	FALSE	15	CAATGCTTAGTTTCTTTGCC	-1	TRUE	NA	NA	AATAAA	-19
CDS - coding sequence; cov - coverage; diff - difference; dist - distance; exp - expression; junc - junction; FL - full-length; min - minimum; FSM - Full Splice Match; n - number; NMD - nonsense-mediated decay; ORF - Open Reading Frame; pos - position; perc - percentage; ref - reference; RTS - reverse transcription switching; sd - standard deviation; TSS - Transcription Start Site; TTS - Transcri…
For more informaton: https://github.com/ConesaLab/SQANTI3/wiki/SQANTI3-output-explanation

## Sheet: RPMI 8226 trRpn13-MM1-ADRM1
isoform	chromosome	strand	length	exons	structural_category	associated_gene	associated_transcript	ref_length	ref_exons	diff_to_TSS	diff_to_TTS	diff_to_gene_TSS	diff_to_gene_TTS	subcategory	RTS_stage	all_canonical	min_sample_cov	min_cov	min_cov_pos	sd_cov	FL	n_indels	n_indels_junc	bite	iso_exp	gene_exp	ratio_exp	FSM_class	coding	ORF_length	CDS_length	CDS_start	CDS_end	CDS_genomic_start	CDS_genomic_end	predicted_NMD	perc_A_downstream_TTS	seq_A_downstream_TTS	dist_to_cage_peak	within_cage_peak	dist_to_polya_site	within_polya_site	polyA_motif	polyA_dist
PB.11706.1	chr20	+	1547	11	novel_not_in_catalog	ENSG00000130706.13	novel	1530	11	NA	NA	-23	0	at_least_one_novel_splicesite	FALSE	non_canonical	NA	NA	NA	NA	3	1	NA	TRUE	NA	NA	NA	C	coding	299	900	549	1448	62304572	62308761	FALSE	15	AATGCTTAGTTTCTTTGCCC	-23	TRUE	NA	NA	AATAAA	-20
PB.11706.2	chr20	+	1395	10	full-splice_match	ENSG00000130706.13	ENST00000253003.7	1379	10	-19	3	-19	-1	multi-exon	FALSE	canonical	NA	NA	NA	NA	6	1	NA	FALSE	NA	NA	NA	C	coding	407	1224	74	1297	62303569	62308761	FALSE	15	CAATGCTTAGTTTCTTTGCC	-19	TRUE	NA	NA	AATAAA	-19
PB.11706.3	chr20	+	1081	9	novel_not_in_catalog	ENSG00000130706.13	novel	1379	10	NA	NA	-10	0	at_least_one_novel_splicesite	FALSE	canonical	NA	NA	NA	NA	7	0	NA	TRUE	NA	NA	NA	C	coding	275	828	155	982	62306263	62308761	FALSE	15	AATGCTTAGTTTCTTTGCCC	-10	TRUE	NA	NA	AATAAA	-20
PB.11706.4	chr20	+	1163	9	novel_in_catalog	ENSG00000130706.13	novel	1379	10	NA	NA	-1	-1	combination_of_known_splicesites	FALSE	canonical	NA	NA	NA	NA	57	0	NA	FALSE	NA	NA	NA	C	coding	299	900	166	1065	62304572	62308761	FALSE	15	CAATGCTTAGTTTCTTTGCC	-1	TRUE	NA	NA	AATAAA	-19
PB.11706.5	chr20	+	1046	8	novel_in_catalog	ENSG00000130706.13	novel	1361	9	NA	NA	-1	-1	combination_of_known_splicesites	FALSE	canonical	NA	NA	NA	NA	49	0	NA	FALSE	NA	NA	NA	C	coding	275	828	121	948	62306263	62308761	FALSE	15	CAATGCTTAGTTTCTTTGCC	-1	TRUE	NA	NA	AATAAA	-19
PB.11706.6	chr20	+	1267	9	novel_not_in_catalog	ENSG00000130706.13	novel	1379	10	NA	NA	2	0	at_least_one_novel_splicesite	FALSE	canonical	NA	NA	NA	NA	2	0	NA	FALSE	NA	NA	NA	C	coding	245	738	431	1168	62306680	62308761	FALSE	15	AATGCTTAGTTTCTTTGCCC	2	TRUE	NA	NA	AATAAA	-20
PB.11706.7	chr20	+	1250	10	novel_not_in_catalog	ENSG00000130706.13	novel	1379	10	NA	NA	6	0	at_least_one_novel_splicesite	FALSE	canonical	NA	NA	NA	NA	27	3	1	TRUE	NA	NA	NA	C	coding	299	900	252	1151	62304572	62308761	FALSE	15	AATGCTTAGTTTCTTTGCCC	6	TRUE	NA	NA	AATAAA	-20
CDS - coding sequence; cov - coverage; diff - difference; dist - distance; exp - expression; junc - junction; FL - full-length; min - minimum; FSM - Full Splice Match; n - number; NMD - nonsense-mediated decay; ORF - Open Reading Frame; pos - position; perc - percentage; ref - reference; RTS - reverse transcription switching; sd - standard deviation; TSS - Transcription Start Site; TTS - Transcri…
For more informaton: https://github.com/ConesaLab/SQANTI3/wiki/SQANTI3-output-explanation

## Sheet: RPMI 8226 trRpn13-MM2-ADRM1
isoform	chromosome	strand	length	exons	structural_category	associated_gene	associated_transcript	ref_length	ref_exons	diff_to_TSS	diff_to_TTS	diff_to_gene_TSS	diff_to_gene_TTS	subcategory	RTS_stage	all_canonical	min_sample_cov	min_cov	min_cov_pos	sd_cov	FL	n_indels	n_indels_junc	bite	iso_exp	gene_exp	ratio_exp	FSM_class	coding	ORF_length	CDS_length	CDS_start	CDS_end	CDS_genomic_start	CDS_genomic_end	predicted_NMD	perc_A_downstream_TTS	seq_A_downstream_TTS	dist_to_cage_peak	within_cage_peak	dist_to_polya_site	within_polya_site	polyA_motif	polyA_dist
PB.12113.1	chr20	+	1361	11	novel_not_in_catalog	ENSG00000130706.13	novel	1530	11	NA	NA	-42	0	at_least_one_novel_splicesite	FALSE	non_canonical	NA	NA	NA	NA	2	0	NA	TRUE	NA	NA	NA	B	coding	299	900	363	1262	62304572	62308761	FALSE	15	AATGCTTAGTTTCTTTGCCC	-42	TRUE	NA	NA	AATAAA	-20
PB.12113.2	chr20	+	1308	10	novel_not_in_catalog	ENSG00000130706.13	novel	1379	10	NA	NA	-33	0	at_least_one_novel_splicesite	FALSE	canonical	NA	NA	NA	NA	2	2	1	TRUE	NA	NA	NA	B	coding	373	1122	88	1209	62303569	62308761	FALSE	15	AATGCTTAGTTTCTTTGCCC	-33	TRUE	NA	NA	AATAAA	-20
PB.12113.3	chr20	+	1669	10	novel_not_in_catalog	ENSG00000130706.13	novel	1379	10	NA	NA	-23	0	intron_retention	FALSE	non_canonical	NA	NA	NA	NA	2	0	NA	TRUE	NA	NA	NA	B	coding	245	738	833	1570	62306680	62308761	FALSE	15	AATGCTTAGTTTCTTTGCCC	-23	TRUE	NA	NA	AATAAA	-20
PB.12113.4	chr20	+	1112	9	novel_not_in_catalog	ENSG00000130706.13	novel	1379	10	NA	NA	-20	0	at_least_one_novel_splicesite	FALSE	canonical	NA	NA	NA	NA	2	0	NA	TRUE	NA	NA	NA	B	coding	282	849	165	1013	62306263	62308761	FALSE	15	AATGCTTAGTTTCTTTGCCC	-20	TRUE	NA	NA	AATAAA	-20
PB.12113.5	chr20	+	1172	9	novel_in_catalog	ENSG00000130706.13	novel	1379	10	NA	NA	-10	-1	combination_of_known_splicesites	FALSE	canonical	NA	NA	NA	NA	21	0	NA	FALSE	NA	NA	NA	B	coding	299	900	175	1074	62304572	62308761	FALSE	15	CAATGCTTAGTTTCTTTGCC	-10	TRUE	NA	NA	AATAAA	-19
PB.12113.6	chr20	+	1055	8	novel_in_catalog	ENSG00000130706.13	novel	1361	9	NA	NA	-10	-1	combination_of_known_splicesites	FALSE	canonical	NA	NA	NA	NA	22	0	NA	FALSE	NA	NA	NA	B	coding	275	828	130	957	62306263	62308761	FALSE	15	CAATGCTTAGTTTCTTTGCC	-10	TRUE	NA	NA	AATAAA	-19
PB.12113.7	chr20	+	1058	8	novel_in_catalog	ENSG00000130706.13	novel	1379	10	NA	NA	2	0	combination_of_known_splicesites	FALSE	canonical	NA	NA	NA	NA	2	0	NA	FALSE	NA	NA	NA	B	coding	261	786	163	948	62304572	62308750	FALSE	15	AATGCTTAGTTTCTTTGCCC	2	TRUE	NA	NA	AATAAA	-20
CDS - coding sequence; cov - coverage; diff - difference; dist - distance; exp - expression; junc - junction; FL - full-length; min - minimum; FSM - Full Splice Match; n - number; NMD - nonsense-mediated decay; ORF - Open Reading Frame; pos - position; perc - percentage; ref - reference; RTS - reverse transcription switching; sd - standard deviation; TSS - Transcription Start Site; TTS - Transcri…
For more informaton: https://github.com/ConesaLab/SQANTI3/wiki/SQANTI3-output-explanation
