# Supplementary material for: Structure-guided bifunctional molecules hit a DEUBAD-lacking hRpn13 species upregulated in multiple myeloma
Source: Nat Commun. 2021 Dec 16;12:7318. doi: 10.1038/s41467-021-27570-4 (PMC8677766; doi:10.1038/s41467-021-27570-4)
Supplement: Supplementary file 5 — Source Data [file 41467_2021_27570_MOESM5_ESM.xlsx]

## Sheet: Fig. 1a
Fig. 1a
		RA190			XL5
	Concentration (M)	Emission at 350 nm (mean)	SD	number of samples	Emission at 350 nm (mean)	SD	number of samples
	20	519.192	14.1843	3	319.793	3.49385	3
	10	566.347	11.4759	3	399.309	1.40999	3
	5	620.037	2.80258	3	498.16	6.66921	3
	2.5	606.488	7.37922	3	545.92	5.00875	3
	1.25	628.233	4.55582	3	599.227	10.5365	3
	0.625	646.624	14.9403	3	616.081	9.87674	3
	0.3125	673.243	5.75781	3	662.696	9.72758	3
	0.15625	658.207	17.5875	3	665.952	2.62093	3
	0	676.333	4.93288	3	678.53	7.56941	3
		1 M hRpn13 Pru			buffer
	[RA190] (M)	Peak Fluorescence for 350nm [counts]-1	Peak Fluorescence for 350nm [counts]-2	Peak Fluorescence for 350nm [counts]-3	Peak Fluorescence for 350nm (background)				mean	SD
	20	554.464	527.51	533.324	19.2406	535.223	508.27	514.083	519.192	14.1843
	10	576.358	597.498	579.187	18.0004	558.357	579.497	561.187	566.347	11.4759
	5	640.413	640.311	635.508	18.7069	621.706	621.604	616.802	620.037	2.80258
	2.5	633.848	629.913	619.562	21.2857	612.562	608.627	598.276	606.488	7.37922
	1.25	643.45	644.55	651.834	18.379	625.071	626.171	633.455	628.233	4.55582
	0.625	678.554	664.584	648.694	17.3206	661.234	647.264	631.374	646.624	14.9403
	0.3125	698.397	688.544	688.309	18.5072	679.89	670.037	669.802	673.243	5.75781
	0.15625	662.095	697.008	675.841	20.1081	641.987	676.9	655.733	658.207	17.5875
	0	674	673	682					676.333	4.93288
		1 M hRpn13 Pru			buffer
	[XL5] (M)	Peak Fluorescence for 350nm [counts]-1	Peak Fluorescence for 350nm [counts]-2	Peak Fluorescence for 350nm [counts]-3	Peak Fluorescence for 350nm (background)				mean	SD
	20	351.737	344.797	348.97	28.7089	323.028	316.088	320.262	319.793	3.49385
	10	421.078	423.674	421.423	22.7495	398.328	400.925	398.674	399.309	1.40999
	5	518.805	529.064	516.551	23.3129	495.492	505.751	493.238	498.16	6.66921
	2.5	573.022	573.016	564.343	24.2073	548.815	548.809	540.136	545.92	5.00875
	1.25	633.866	615.385	615.856	22.4752	611.391	592.91	593.381	599.227	10.5365
	0.625	649.887	631.651	634.194	22.4961	627.391	609.155	611.698	616.081	9.87674
	0.3125	691.869	685.593	672.783	20.7192	671.149	664.874	652.063	662.696	9.72758
	0.15625	687.459	691.722	686.95	22.7584	664.701	668.964	664.191	665.952	2.62093
	0	670.979	678.492	686.118					678.53	7.56941

## Sheet: Fig. 1f
Fig. 1f
		HCT116 WT			HCT116 trRpn13			RPMI 8226
	[XL5] (M)	Viable cells (%)	SD	number of samples	Viable cells (%)	SD	number of samples	Viable cells (%)	SD	number of samples
	0	100	6.33689	6	100	4.17095	6	100	5.41004	6
	10	93.1807	3.81089	6	99.5792	3.94306	6	75.6509	2.08474	6
	20	85.6997	6.52226	6	95.7924	2.18542	6	58.1974	2.21453	6
	30	74.0967	3.30938	6	87.0968	2.04403	6	43.6338	1.47046	6
	40	60.5598	5.55915	6	77.1856	4.59006	6	31.2733	1.2062	6
	HCT116 WT							HCT116 WT
	[XL5] (M)	0	10	20	30	40		[XL5] (M)	0	10	20	30	40
	Absorbance (OD570)-1	0.34	0.304	0.304	0.242	0.218		Absorbance (OD570, mean)	0.3275	0.305167	0.280667	0.242667	0.198333
	Absorbance (OD570)-2	0.339	0.32	0.271	0.229	0.206		Absorbance ( SD)	0.0207533	0.0124807	0.0213604	0.0108382	0.0182062
	Absorbance (OD570)-3	0.356	0.289	0.271	0.241	0.213		number of samples	6	6	6	6	6
	Absorbance (OD570)-4	0.301	0.308	0.268	0.258	0.172
	Absorbance (OD570)-5	0.312	0.293	0.259	0.234	0.2		(l570)sample/(l570)control*100 (%)	100	93.1807	85.6997	74.0967	60.5598
	Absorbance (OD570)-6	0.317	0.317	0.311	0.252	0.181		[(l570)sample/(l570)control*100 (%)]*[SD/mean]	6.33689	3.81089	6.52226	3.30938	5.55915
	mean	0.3275	0.305167	0.280667	0.242667	0.198333
	SD	0.0207533	0.0124807	0.0213604	0.0108382	0.0182062
	HCT116 trRpn13							HCT116 trRpn13
	[XL5] (M)	0	10	20	30	40		[XL5] (M)	0	10	20	30	40
	Absorbance (OD570)-1	0.371	0.372	0.354	0.319	0.262		Absorbance (OD570, mean)	0.3565	0.355	0.3415	0.3105	0.275167
	Absorbance (OD570)-2	0.347	0.366	0.334	0.312	0.251		Absorbance ( SD)	0.0148694	0.014057	0.00779102	0.00728697	0.0163636
	Absorbance (OD570)-3	0.345	0.359	0.346	0.307	0.292		number of samples	6	6	6	6	6
	Absorbance (OD570)-4	0.342	0.334	0.343	0.298	0.285
	Absorbance (OD570)-5	0.378	0.355	0.334	0.312	0.272		(l570)sample/(l570)control*100 (%)	100	99.5792	95.7924	87.0968	77.1856
	Absorbance (OD570)-6	0.356	0.344	0.338	0.315	0.289		[(l570)sample/(l570)control*100 (%)]*[SD/mean]	4.17095	3.94306	2.18542	2.04403	4.59006
	mean	0.3565	0.355	0.3415	0.3105	0.275167
	SD	0.0148694	0.014057	0.00779102	0.00728697	0.0163636
	RPMI 8226							RPMI 8226
	[XL5] (M)	0	10	20	30	40		[XL5] (M)	0	10	20	30	40
	Absorbance (OD570)-1	0.616	0.463	0.349	0.271	0.188		Absorbance (OD570, mean)	0.5825	0.440667	0.339	0.254167	0.182167
	Absorbance (OD570)-2	0.591	0.427	0.354	0.253	0.185		Absorbance ( SD)	0.0315135	0.0121436	0.0128996	0.00856543	0.00702614
	Absorbance (OD570)-3	0.53	0.438	0.318	0.25	0.187		number of samples	6	6	6	6	6
	Absorbance (OD570)-4	0.603	0.443	0.343	0.248	0.18
	Absorbance (OD570)-5	0.594	0.438	0.332	0.254	0.184		(l570)sample/(l570)control*100 (%)	100	75.6509	58.1974	43.6338	31.2732
	Absorbance (OD570)-6	0.561	0.435	0.338	0.249	0.169		[(l570)sample/(l570)control*100 (%)]*[SD/mean]	5.41004	2.08474	2.21453	1.47046	1.2062
	mean	0.5825	0.440667	0.339	0.254167	0.182167
	SD	0.0315135	0.0121436	0.0128996	0.00856543	0.00702614

## Sheet: Fig. 2d
Fig. 2d
				Peak	Area	Area (%)
				XL~GSH	7.93	2.39918
				XL5	322.6	97.6008

## Sheet: Fig. 4b
Fig. 4b
		XL5			XL5-VHL			XL5-VHL-2			VHL-ligand			XL5-CRBN			Thalidomide			XL5-IAP			IAP-ligand
	[compound] (mM)	Viable cells (%)	SD	number of samples	Viable cells (%)	SD	number of samples	Viable cells (%)	SD	number of samples	Viable cells (%)	SD	number of samples	Viable cells (%)	SD	number of samples	Viable cells (%)	SD	number of samples	Viable cells (%)	SD	number of samples	Viable cells (%)	SD	number of samples
	0	100	5.25245	6	100	6.99903	6	100	4.94507	6	100	4.55173	6	100	3.89082	6	100	5.185	6	100	3.89419	6	100	3.53316	6
	10	72.301	2.95805	6	56.7047	3.32324	6	20.2285	1.40648	6	93.3011	7.73616	6	56.7603	1.8284	6	100.069	5.02769	6	7.13483	0.751214	6	15.8544	1.3554	6
	20	48.2418	2.24132	6	3.78031	0.737119	6	15.1882	1.24064	6	90.7459	1.99584	6	39.7779	1.76573	6	96.2988	3.92227	6	1.01124	0.639562	6	-1.07629	0.695007	6
	30	31.4621	1.38494	6	1.21255	0.500305	6	19.4892	2.21835	6	91.9199	5.43697	6	32.6584	1.61901	6	88.4853	3.42509	6	1.67252	1.08576	6	-0.704639	0.222826	6
	40	22.8254	2.21673	6	1.28388	0.468807	6	22.3118	1.70439	6	86.6713	3.4511	6	29.2619	1.91457	6	88.3482	2.13555	6	0.582631	0.553264	6	-0.998238	0.411877	6
	RPMI 8226							RPMI 8226
	[XL5] (M)	0	10	20	30	40		[XL5] (M)	0	10	20	30	40
	Absorbance (OD570)-1	0.292	0.195	0.125	0.081	0.054		Absorbance (OD570, mean)	0.270167	0.195333	0.130333	0.085	0.0616667
	Absorbance (OD570)-2	0.263	0.202	0.123	0.081	0.059		Absorbance ( SD)	0.0141904	0.00799166	0.0060553	0.00374166	0.00598888
	Absorbance (OD570)-3	0.274	0.196	0.134	0.091	0.059		number of samples	6	6	6	6	6
	Absorbance (OD570)-4	0.249	0.18	0.127	0.086	0.071
	Absorbance (OD570)-5	0.274	0.201	0.136	0.085	0.061		(l570)sample/(l570)control*100 (%)	100	72.301	48.2418	31.4621	22.8254
	Absorbance (OD570)-6	0.269	0.198	0.137	0.086	0.066		[(l570)sample/(l570)control*100 (%)]*[SD/mean]	5.25245	2.95805	2.24132	1.38494	2.21673
	mean	0.270167	0.195333	0.130333	0.085	0.0616667
	SD	0.0141904	0.00799166	0.0060553	0.00374166	0.00598888
	RPMI 8226							RPMI 8226
	[XL5-VHL] (M)	0	10	20	30	40		[XL5-VHL] (M)	0	10	20	30	40
	Absorbance (OD570)-1	0.256	0.138	0.009	0.004	0.002		Absorbance (OD570, mean)	0.233667	0.1325	0.00883333	0.00283333	0.003
	Absorbance (OD570)-2	0.219	0.127	0.011	0.002	0.002		Absorbance ( SD)	0.0163544	0.00776531	0.0017224	0.00116905	0.00109545
	Absorbance (OD570)-3	0.212	0.127	0.006	0.003	0.003		number of samples	6	6	6	6	6
	Absorbance (OD570)-4	0.234	0.135	0.01	0.001	0.005
	Absorbance (OD570)-5	0.246	0.144	0.009	0.003	0.003		(l570)sample/(l570)control*100 (%)	100	56.7047	3.78031	1.21255	1.28388
	Absorbance (OD570)-6	0.235	0.124	0.008	0.004	0.003		[(l570)sample/(l570)control*100 (%)]*[SD/mean]	6.99903	3.32324	0.737119	0.500305	0.468807
	mean	0.233667	0.1325	0.00883333	0.00283333	0.003
	SD	0.0163544	0.00776531	0.0017224	0.00116905	0.00109545
	RPMI 8226							RPMI 8226
	[XL5-VHL-2] (M)	0	10	20	30	40		[XL5-VHL-2] (M)	0	10	20	30	40
	Absorbance (OD570)-1	0.253	0.047	0.035	0.041	0.049		Absorbance (OD570, mean)	0.248	0.0501667	0.0376667	0.0483333	0.0553333
	Absorbance (OD570)-2	0.258	0.055	0.036	0.051	0.061		Absorbance ( SD)	0.0122638	0.00348807	0.00307679	0.00550151	0.0042269
	Absorbance (OD570)-3	0.232	0.053	0.039	0.049	0.058		number of samples	6	6	6	6	6
	Absorbance (OD570)-4	0.233	0.049	0.041	0.05	0.057
	Absorbance (OD570)-5	0.253	0.046	0.041	0.056	0.054		(l570)sample/(l570)control*100 (%)	100	20.2285	15.1882	19.4892	22.3118
	Absorbance (OD570)-6	0.259	0.051	0.034	0.043	0.053		[(l570)sample/(l570)control*100 (%)]*[SD/mean]	4.94507	1.40648	1.24064	2.21835	1.70439
	mean	0.248	0.0501667	0.0376667	0.0483333	0.0553333
	SD	0.0122638	0.00348807	0.00307679	0.00550151	0.0042269
	RPMI 8226							RPMI 8226
	[VHL-ligand] (M)	0	10	20	30	40		[VHL-ligand] (M)	0	10	20	30	40
	Absorbance (OD570)-1	0.239	0.204	0.222	0.225	0.212		Absorbance (OD570, mean)	0.241333	0.225167	0.219	0.221833	0.209167
	Absorbance (OD570)-2	0.238	0.229	0.215	0.211	0.203		Absorbance ( SD)	0.0109848	0.0186699	0.00481664	0.0131212	0.00832867
	Absorbance (OD570)-3	0.236	0.234	0.224	0.245	0.2		number of samples	6	6	6	6	6
	Absorbance (OD570)-4	0.247	0.241	0.212	0.225	0.203
	Absorbance (OD570)-5	0.228	0.243	0.223	0.215	0.217		(l570)sample/(l570)control*100 (%)	100	93.3011	90.7459	91.9199	86.6713
	Absorbance (OD570)-6	0.26	0.2	0.218	0.21	0.22		[(l570)sample/(l570)control*100 (%)]*[SD/mean]	4.55173	7.73616	1.99584	5.43697	3.4511
	mean	0.241333	0.225167	0.219	0.221833	0.209167
	SD	0.0109848	0.0186699	0.00481664	0.0131212	0.00832867
	RPMI 8226							RPMI 8226
	[XL5-CRBN] (M)	0	10	20	30	40		[XL5-CRBN] (M)	0	10	20	30	40
	Absorbance (OD570)-1	0.244	0.151	0.094	0.078	0.072		Absorbance (OD570, mean)	0.255167	0.144833	0.1015	0.0833333	0.0746667
	Absorbance (OD570)-2	0.252	0.146	0.101	0.09	0.068		Absorbance ( SD)	0.00992807	0.00466548	0.00450555	0.00413118	0.00488535
	Absorbance (OD570)-3	0.26	0.137	0.102	0.084	0.073		number of samples	6	6	6	6	6
	Absorbance (OD570)-4	0.255	0.143	0.101	0.08	0.082
	Absorbance (OD570)-5	0.248	0.147	0.103	0.084	0.078		(l570)sample/(l570)control*100 (%)	100	56.7603	39.7779	32.6584	29.2619
	Absorbance (OD570)-6	0.272	0.145	0.108	0.084	0.075		[(l570)sample/(l570)control*100 (%)]*[SD/mean]	3.89082	1.8284	1.76573	1.61901	1.91457
	mean	0.255167	0.144833	0.1015	0.0833333	0.0746667
	SD	0.00992807	0.00466548	0.00450555	0.00413118	0.00488535
	RPMI 8226							RPMI 8226
	[Thalidomide] (M)	0	10	20	30	40		[Thalidomide] (M)	0	10	20	30	40
	Absorbance (OD570)-1	0.239	0.229	0.223	0.219	0.218		Absorbance (OD570, mean)	0.243167	0.243333	0.234167	0.215167	0.214833
	Absorbance (OD570)-2	0.239	0.252	0.23	0.209	0.208		Absorbance ( SD)	0.0126082	0.0122257	0.00953764	0.00832867	0.00519294
	Absorbance (OD570)-3	0.232	0.258	0.236	0.225	0.209		number of samples	6	6	6	6	6
	Absorbance (OD570)-4	0.232	0.242	0.247	0.22	0.217
	Absorbance (OD570)-5	0.254	0.25	0.243	0.216	0.216		(l570)sample/(l570)control*100 (%)	100	100.069	96.2988	88.4853	88.3482
	Absorbance (OD570)-6	0.263	0.229	0.226	0.202	0.221		[(l570)sample/(l570)control*100 (%)]*[SD/mean]	5.185	5.02769	3.92227	3.42509	2.13555
	mean	0.243167	0.243333	0.234167	0.215167	0.214833
	SD	0.0126082	0.0122257	0.00953764	0.00832867	0.00519294
	RPMI 8226							RPMI 8226
	[XL5-IAP] (M)	0	10	20	30	40		[XL5-IAP] (M)	0	10	20	30	40
	Absorbance (OD570)-1	0.298	0.021	0.003	0.007	0.001		Absorbance (OD570, mean)	0.296667	0.0211667	0.003	0.00496181	0.00172847
	Absorbance (OD570)-2	0.295	0.021	0.001	0.002	0.002		Absorbance ( SD)	0.0115528	0.0022286	0.00189737	0.00322109	0.00164135
	Absorbance (OD570)-3	0.288	0.022	0.003	0.004	0.003		number of samples	6	6	6	6	6
	Absorbance (OD570)-4	0.29	0.025	0.001	0.009	0.004
	Absorbance (OD570)-5	0.29	0.019	0.006	0.007	0.001		(l570)sample/(l570)control*100 (%)	100	7.13483	1.01124	1.67252	0.582631
	Absorbance (OD570)-6	0.319	0.019	0.004	0.000770833	-0.000629167		[(l570)sample/(l570)control*100 (%)]*[SD/mean]	3.89419	0.751214	0.639562	1.08576	0.553264
	mean	0.296667	0.0211667	0.003	0.00496181	0.00172847
	SD	0.0115528	0.0022286	0.00189737	0.00322109	0.00164135
	RPMI 8226							RPMI 8226
	[IAP-ligand] (M)	0	10	20	30	40		[IAP-ligand] (M)	0	10	20	30	40
	Absorbance (OD570)-1	0.276	0.04	0.000670833	-0.002	-0.002		Absorbance (OD570, mean)	0.283833	0.045	-0.00305486	-0.002	-0.00283333
	Absorbance (OD570)-2	0.298	0.046	-0.004	-0.002	-0.003		Absorbance ( SD)	0.0100283	0.00384708	0.00197266	0.000632456	0.00116905
	Absorbance (OD570)-3	0.277	0.051	-0.003	-0.002	-0.002		number of samples	6	6	6	6	6
	Absorbance (OD570)-4	0.273	0.047	-0.005	-0.001	-0.002
	Absorbance (OD570)-5	0.292	0.043	-0.004	-0.002	-0.003		(l570)sample/(l570)control*100 (%)	100	15.8544	-1.07629	-0.704639	-0.998238
	Absorbance (OD570)-6	0.287	0.043	-0.003	-0.003	-0.005		[(l570)sample/(l570)control*100 (%)]*[SD/mean]	3.53316	1.3554	0.695007	0.222826	0.411877
	mean	0.283833	0.045	-0.00305486	-0.002	-0.00283333
	SD	0.0100283	0.00384708	0.00197266	0.000632456	0.00116905

## Sheet: Fig. 4c
Fig. 4c

## Sheet: Fig. 4e
Fig. 4e
		WT			trRpn13-MM1			trRpn13-MM2
	[XL5-VHL-2] (M)	Viable cells (%)	SD	number of samples	Viable cells (%)	SD	number of samples	Viable cells (%)	SD	number of samples
	0	100	2.50346	6	100	2.80179	6	100	1.15161	6
	2.5	68.0669	1.73879	6	83.098	1.60989	6	94.1551	1.34329	6
	5	51.2994	1.93619	6	76.7211	1.60353	6	88.9468	1.54374	6
	RPMI 8226 WT							RPMI 8226 WT
	[XL5-VHL-2] (M)	0	2.5	5				[XL5-VHL-2] (M)	0	2.5	5
	Absorbance (OD570)-1	0.458	0.328	0.244				Absorbance (OD570, mean)	0.468167	0.318667	0.240167
	Absorbance (OD570)-2	0.462	0.306	0.225				Absorbance ( SD)	0.0117204	0.00814043	0.00906458
	Absorbance (OD570)-3	0.477	0.322	0.252				number of samples	6	6	6
	Absorbance (OD570)-4	0.475	0.318	0.239
	Absorbance (OD570)-5	0.454	0.313	0.237				(l570)sample/(l570)control*100 (%)	100	68.0669	51.2994
	Absorbance (OD570)-6	0.483	0.325	0.244				[(l570)sample/(l570)control*100 (%)]*[SD/mean]	2.50346	1.73879	1.93619
	mean	0.468167	0.318667	0.240167
	SD	0.0117204	0.00814043	0.00906458
	RPMI 8226 trRpn13-MM1							RPMI 8226 trRpn13-MM1
	[XL5-VHL-2] (M)	0	2.5	5				[XL5-VHL-2] (M)	0	2.5	5
	Absorbance (OD570)-1	0.756	0.627	0.594				Absorbance (OD570, mean)	0.755333	0.627667	0.5795
	Absorbance (OD570)-2	0.787	0.608	0.595				Absorbance ( SD)	0.0211629	0.01216	0.012112
	Absorbance (OD570)-3	0.726	0.62	0.57				number of samples	6	6	6
	Absorbance (OD570)-4	0.752	0.633	0.577
	Absorbance (OD570)-5	0.769	0.637	0.567				(l570)sample/(l570)control*100 (%)	100	83.098	76.7211
	Absorbance (OD570)-6	0.742	0.641	0.574				[(l570)sample/(l570)control*100 (%)]*[SD/mean]	2.80179	1.60989	1.60353
	mean	0.755333	0.627667	0.5795
	SD	0.0211629	0.01216	0.012112
	RPMI 8226 trRpn13-MM2							RPMI 8226 trRpn13-MM2
	[XL5-VHL-2] (M)	0	2.5	5				[XL5-VHL-2] (M)	0	2.5	5
	Absorbance (OD570)-1	0.573	0.551	0.525				Absorbance (OD570, mean)	0.576	0.542333	0.512333
	Absorbance (OD570)-2	0.575	0.542	0.509				Absorbance ( SD)	0.00663325	0.00773736	0.00889194
	Absorbance (OD570)-3	0.582	0.529	0.5				number of samples	6	6	6
	Absorbance (OD570)-4	0.565	0.541	0.52
	Absorbance (OD570)-5	0.583	0.549	0.509				(l570)sample/(l570)control*100 (%)	100	94.1551	88.9468
	Absorbance (OD570)-6	0.578	0.542	0.511				[(l570)sample/(l570)control*100 (%)]*[SD/mean]	1.15161	1.34329	1.54374
	mean	0.576	0.542333	0.512333
	SD	0.00663325	0.00773736	0.00889194

## Sheet: Fig. 4f
Fig. 4f

## Sheet: Fig. 5a
Fig. 5a

## Sheet: Fig. 5b
Fig. 5b

## Sheet: Fig. 5c
Fig. 5c

[truncated: 18 more sheets: Fig. 5d, Fig. 5e, Fig. 6a, Fig. 6d, Fig. 6e, Fig. 6f, Fig. 6g, Fig. 7a, Fig. 7b, Fig. 7c, Fig. 7d, Supplementary Table 1, Supplementary Fig. 1b, Supplementary Fig. 3b, Supplementary Fig. 3c, Supplementary Fig. 9, Supplementary Fig. 10, Supplementary Fig. 11]
